# Supplementary material for: REW-ISA: unveiling local functional blocks in epi-transcriptome profiling data via an RNA expression-weighted iterative signature algorithm
Source: BMC Bioinformatics. 2020 Oct 9;21:447. doi: 10.1186/s12859-020-03787-w (PMC7547494; doi:10.1186/s12859-020-03787-w)
Supplement: Supplementary file 1 — Additional file 1. Table S1: The detailed information of real data. The information of real data. Experiments with light green background were not included in MeTDBV2.0 yet. Experiment ID: The index of experiments; Cell line: The cell line that MeRIP-Seq profiled. Expr_name in MeTDB V2.0: The retrieval information in MeTDBV2.0. If the data was not included in MeTDBV2.0, the GEO accession numbers were provided instead (indicated as light green background). Treatment: The treatment applied for the experiment. Reference: The title of the source reference. Reference ID: Reference number in the article. [file 12859_2020_3787_MOESM1_ESM.xls]

## Sheet: Sheet1
The detailed information of real data
Experiment_ID	Cell line	Expr_name in MeTDB V2.0	Treatment	Reference	Reference ID
experiment_1	HEK293	p009_HUMAN_Hek293T_siWTAP	siWTAP knockdown	Perturbation of m6A writers reveals two distinct classes of mRNA methylation at internal and 5' sites.	[17]
experiment_2	HEK293	p009_HUMAN_Hek293T_siMETTL3	siMETTLE3 knockdown	Perturbation of m6A writers reveals two distinct classes of mRNA methylation at internal and 5' sites.	[17]
experiment_3	HEK293	p009_HUMAN_Hek293T_siCTL	siCTL knockdown	Perturbation of m6A writers reveals two distinct classes of mRNA methylation at internal and 5' sites.	[17]
experiment_4	A549	p009_HUMAN_shWTAP_BR1	shWTAP knockdown	Perturbation of m6A writers reveals two distinct classes of mRNA methylation at internal and 5' sites.	[17]
		p009_HUMAN_shWTAP_BR2	shWTAP knockdown		[17]
		p009_HUMAN_siWTAP	siWTAP knockdown		[17]
experiment_5	A549	p009_HUMAN_shMETTL14_1_BR1	shMETTL14_1 knockdown	Perturbation of m6A writers reveals two distinct classes of mRNA methylation at internal and 5' sites.	[17]
		p009_HUMAN_shMETTL14_3_BR1	shMETTL14_3 knockdown		[17]
		p009_HUMAN_shMETTL14_1_BR2	shMETTL14_1 knockdown		[17]
		009_HUMAN_shMETTL14_3_BR2	shMETTL14_3 knockdown		[17]
		p009_HUMAN_siMETTL14	siMETTL14 knockdown		[17]
experiment_6	A549	p009_HUMAN_shMETTL3_BR1	shMETTL3 knockdown	Perturbation of m6A writers reveals two distinct classes of mRNA methylation at internal and 5' sites.	[17]
		p009_HUMAN_shMETTL3_BR2	shMETTL3 knockdown		[17]
		p009_HUMAN_siMETTL3	siMETTL3 knockdown		[17]
experiment_7	A549	p009_HUMAN_siControl	siControl knockdown	Perturbation of m6A writers reveals two distinct classes of mRNA methylation at internal and 5' sites.	[17]
experiment_8	A549	p009_HUMAN_siKIAA1429	siKIAA1429 knockdown	Perturbation of m6A writers reveals two distinct classes of mRNA methylation at internal and 5' sites.	[17]
experiment_9	HEK293	GEO accession: SRR5080301-SRR50312	Ctrl	The U6 snRNA m6A Methyltransferase METTL16 Regulates SAM Synthetase Intron Retention.	[43]
experiment_10	HEK293		METTL16 knockdown	The U6 snRNA m6A Methyltransferase METTL16 Regulates SAM Synthetase Intron Retention.	[43]
experiment_11	AML	p049_FTO_OE_BR1	FTO+	FTO Plays an Oncogenic Role in Acute Myeloid Leukemia as a N6-Methyladenosine RNA Demethylase	[45]
		p049_FTO_OE_BR2	FTO+		[45]
experiment_12	AML	p049_FTO_WT_BR1	Ctrl	FTO Plays an Oncogenic Role in Acute Myeloid Leukemia as a N6-Methyladenosine RNA Demethylase	[45]
		p049_FTO_WT_BR2	Ctrl		[45]
experiment_13	Hela	p007_HeLa1_ctrl	Control	N6-methyladenosine-dependent regulation of messenger RNA stability	[2]
		p007_HeLa2_ctrl	CtrlControl batch2		[2]
experiment_14	Hela	p007_HeLa1_KO_M14	METTL14 knockdown	N6-methyladenosine-dependent regulation of messenger RNA stability	[2]
experiment_15	Hela	p007_HeLa1_KO_WTAP	WTAP knockdown	N6-methyladenosine-dependent regulation of messenger RNA stability	[2]
experiment_16	Hela	p007_HeLa2_KO_M3	METTL3 knockdown	N6-methyladenosine-dependent regulation of messenger RNA stability	[2]
experiment_17	AML2	GEO accession: SRR5239086-SRR5239109	Ctrl	Promoter-bound METTL3 maintains myeloid leukaemia by m6A-dependent translation control.	[44]
experiment_18	AML2		METTL3 knockdown	Promoter-bound METTL3 maintains myeloid leukaemia by m6A-dependent translation control.	[44]
experiment_19	HEK293	p001_HEK293T_S1_SYSY	Ctrl	Comprehensive Analysis of mRNA Methylation Reveals Enrichment in 3' UTRs and Near Stop Codons.	[46]
		p001_HEK293T_S2_SYSY	Ctrl		[46]
		p001_HEK293T_S3_NEB	Ctrl		[46]
experiment_20	HepG2	p002_HepG2_UV	ultraviolet	Topology of the human and mouse m6A RNA methylomes revealed by m6A-seq.	[11]
experiment_21	HepG2	p002_HepG2_HGF	hepatocyte growth factor	Topology of the human and mouse m6A RNA methylomes revealed by m6A-seq.	[11]
experiment_22	HepG2	p002_HepG2_IFN	interferon	Topology of the human and mouse m6A RNA methylomes revealed by m6A-seq.	[11]
experiment_23	HepG2	p002_HepG2_UT	untreated	Topology of the human and mouse m6A RNA methylomes revealed by m6A-seq.	[11]
experiment_24	U2OS	p004_U2OS_CTL	U2OS + Vehicle	RNA-methylation-dependent RNA processing controls the speed of the circadian clock.	[5]
experiment_25	U2OS	p004_U2OS_DAA	U2OS + 3-Deazaadenosine	RNA-methylation-dependent RNA processing controls the speed of the circadian clock.	[5]
experiment_26	ES/NPC	p009_HUMAN_hNPC	hNPC	Perturbation of m6A writers reveals two distinct classes of mRNA methylation at internal and 5' sites.	[17]
experiment_27	ES/NPC	p009_HUMAN_hESC	hESC	Perturbation of m6A writers reveals two distinct classes of mRNA methylation at internal and 5' sites.	[17]
experiment_28	OKMS	p009_HUMAN_OKMS_D5_WITH_DOX	5 days after fully reprogrammed into iPSC induction with Dox	Perturbation of m6A writers reveals two distinct classes of mRNA methylation at internal and 5' sites.	[17]
experiment_29	OKMS	p009_HUMAN_OKMS_D5_WO_DOX	5 days after fully reprogrammed into iPSC induction without Dox	Perturbation of m6A writers reveals two distinct classes of mRNA methylation at internal and 5' sites.	[17]
experiment_30	OKMS	p009_HUMAN_OKMS_D0	Fully reprogrammed into iPSC	Perturbation of m6A writers reveals two distinct classes of mRNA methylation at internal and 5' sites.	[17]
experiment_31	ESC	p010_H1A_T0_BR1	T0	m6A RNA modification controls cell fate transition in mammalian embryonic stem cells.	[47]
		p010_H1B_T0_BR1	T0		[47]
		p010_H1A_T0_BR2	T0		[47]
		p010_H1B_T0_BR2	T0		[47]
experiment_32	ESC	p010_H1A_T48_BR1, p010_H1B_T48_BR1	T48	m6A RNA modification controls cell fate transition in mammalian embryonic stem cells.	[47]
Reference ID	Reference details
[2]	Wang X, Lu Z, Gomez A, Hon GC, Yue Y, Han D, Fu Y, Parisien M, Dai Q, Jia G et al: N6-methyladenosine-dependent regulation of messenger RNA stability. Nature 2014, 505(7481):117-120.
[5]	Fustin J-M, Doi M, Yamaguchi Y, Hida H, Nishimura S, Yoshida M, Isagawa T, Morioka Masaki S, Kakeya H, Manabe I et al: RNA-Methylation-Dependent RNA Processing Controls the Speed of the Circadian Clock. Cell 2013, 155(4):793-806.
[11]	Dominissini D, Moshitch-Moshkovitz S, Schwartz S, Salmon-Divon M, Ungar L, Osenberg S, Cesarkas K, Jacob-Hirsch J, Amariglio N, Kupiec M: Topology of the human and mouse m6A RNA methylomes revealed by m6A-seq. Nature 2012, 485(7397):201-206.
[17]	Schwartz S, Mumbach MR, Jovanovic M, Wang T, Maciag K, Bushkin GG, Mertins P, Ter-Ovanesyan D, Habib N, Cacchiarelli D: Perturbation of m6A writers reveals two distinct classes of mRNA methylation at internal and 5′ sites. Cell reports 2014, 8(1):284-296.
[43]	Pendleton KE, Chen B, Liu K, Hunter OV, Xie Y, Tu BP, Conrad NK: The U6 snRNA m6A methyltransferase METTL16 regulates SAM synthetase intron retention. Cell 2017, 169(5):824-835. e814.
[44]	Barbieri I, Tzelepis K, Pandolfini L, Shi J, Millán-Zambrano G, Robson SC, Aspris D, Migliori V, Bannister AJ, Han N: Promoter-bound METTL3 maintains myeloid leukaemia by m6A-dependent translation control. Nature 2017, 552(7683):126-131.
[45]	Li Z, Weng H, Su R, Weng X, Zuo Z, Li C, Huang H, Nachtergaele S, Dong L, Hu C: FTO plays an oncogenic role in acute myeloid leukemia as a N6-methyladenosine RNA demethylase. Cancer cell 2017, 31(1):127-141.
[46]	Meyer KD, Saletore Y, Zumbo P, Elemento O, Mason CE, Jaffrey SR: Comprehensive analysis of mRNA methylation reveals enrichment in 3′ UTRs and near stop codons. Cell 2012, 149(7):1635-1646.
[47]	Batista PJ, Molinie B, Wang J, Qu K, Zhang J, Li L, Bouley DM, Lujan E, Haddad B, Daneshvar K: m6A RNA modification controls cell fate transition in mammalian embryonic stem cells. Cell stem cell 2014, 15(6):707-719.
